# Supplementary material for: Escherichia coli and Pseudomonas aeruginosa Isolated From Urine of Healthy Bovine Have Potential as Emerging Human and Bovine Pathogens
Source: Front Microbiol. 2022 Mar 7;13:764760. doi: 10.3389/fmicb.2022.764760 (PMC8940275; doi:10.3389/fmicb.2022.764760)
Supplement: Supplementary file 2 [file Table_2.XLSX]

## Sheet: Table S2A
Supplemental Table 2A. Urinary P. aeruginosa genomes.
Accession Number	Strain Name
GCF_000284555	NCGM2.S1
GCF_000481365	BWHPSA017
GCF_000481405	BWHPSA015
GCF_000481685	BWHPSA001
GCF_000506885	VRFPA08
GCF_000520235	BWHPSA048
GCF_000520315	BWHPSA044
GCF_000520415	BWHPSA039
GCF_000611995	PA99
GCF_000629065	BWH033
GCF_000629125	BWH030
GCF_000629385	BWH060
GCF_000629425	BWH058
GCF_000629485	BWH055
GCF_000629505	BWH054
GCF_000629545	BWH052
GCF_000629605	BWH049
GCF_000763245	CCBH4851
GCF_000783275	PDR
GCF_000789485	AZPAE15049
GCF_000789535	AZPAE14929
GCF_000789555	AZPAE14840
GCF_000789625	AZPAE14842
GCF_000789635	AZPAE14843
GCF_000789785	AZPAE14850
GCF_000789885	AZPAE14915
GCF_000790035	AZPAE14859
GCF_000790105	AZPAE14862
GCF_000790265	AZPAE14869
GCF_000790285	AZPAE15046
GCF_000790325	AZPAE14871
GCF_000790345	AZPAE15039
GCF_000790625	AZPAE15053
GCF_000790705	AZPAE14886
GCF_000790735	AZPAE15041
GCF_000790825	AZPAE14890
GCF_000790905	AZPAE14893
GCF_000790985	AZPAE15045
GCF_000791005	AZPAE15025
GCF_000791065	AZPAE14899
GCF_000791235	AZPAE15027
GCF_000791275	AZPAE14926
GCF_000791325	AZPAE14928
GCF_000791365	AZPAE15026
GCF_000791385	AZPAE15054
GCF_000791405	AZPAE14945
GCF_000791445	AZPAE14946
GCF_000791525	AZPAE14950
GCF_000791545	AZPAE14951
GCF_000792155	AZPAE14977
GCF_000792165	AZPAE14978
GCF_000792205	AZPAE14979
GCF_000792245	AZPAE14981
GCF_000792325	AZPAE14984
GCF_000792425	AZPAE14988
GCF_000792515	AZPAE14993
GCF_000792605	AZPAE14997
GCF_000792625	AZPAE14998
GCF_000792665	AZPAE15000
GCF_000792805	AZPAE15007
GCF_000792825	AZPAE15008
GCF_000792965	AZPAE15016
GCF_000792975	AZPAE15015
GCF_000793105	AZPAE15022
GCF_000793135	AZPAE15048
GCF_000793185	AZPAE15055
GCF_000793255	AZPAE15060
GCF_000793285	AZPAE15062
GCF_000793295	AZPAE15061
GCF_000793385	AZPAE15072
GCF_000793395	AZPAE15066
GCF_000793485	AZPAE15070
GCF_000793745	AZPAE14920
GCF_000793845	AZPAE14913
GCF_000793865	AZPAE14930
GCF_000793885	AZPAE14914
GCF_000793945	AZPAE14940
GCF_000794045	AZPAE14947
GCF_000794085	AZPAE14933
GCF_000794245	AZPAE14834
GCF_000794265	AZPAE14833
GCF_000794455	AZPAE14570
GCF_000794485	AZPAE14566
GCF_000794555	AZPAE14690
GCF_000794645	AZPAE14694
GCF_000794865	AZPAE14726
GCF_000794925	AZPAE14729
GCF_000795025	AZPAE14810
GCF_000795085	AZPAE14813
GCF_000795165	AZPAE14817
GCF_000795205	AZPAE14819
GCF_000795235	AZPAE14821
GCF_000795805	AZPAE14705
GCF_000795955	AZPAE14720
GCF_000796205	AZPAE14415
GCF_000796225	AZPAE14422
GCF_000796255	AZPAE14437
GCF_000796285	AZPAE14441
GCF_000796295	AZPAE14442
GCF_000796325	AZPAE14443
GCF_000796345	AZPAE14453
GCF_000796365	AZPAE14463
GCF_000796385	AZPAE14499
GCF_000796425	AZPAE14509
GCF_001750205	PA12GY72
GCF_001750225	PA13SY16
GCF_002134835	PASGNDM583
GCF_002134845	PASGNDM571
GCF_002134905	PASGNDM592
GCF_002134915	PASGNDM586
GCF_002134965	PASGNDM591
GCF_002134975	PASGNDM590
GCF_002134985	PASGNDM593
GCF_002188535	FFUP_PS_144
GCF_002188565	FFUP_PS_105
GCF_002188585	FFUP_PS_35
GCF_002188645	FFUP_PS_CB58
GCF_002188695	FFUP_PS_65
GCF_002189115	FFUP_PS_690
GCF_002189505	M26
GCF_002201255	PAS6
GCF_002201305	PAS3
GCF_002201395	PAS7
GCF_002201405	PAS4
GCF_002411865	97
GCF_002724075	F34365
GCF_002927095	M74707
GCF_002946935	F5677
GCF_003325515	G1-402
GCF_003628875	HUM-291
GCF_003629165	HUM-289
GCF_003629195	HUM-286
GCF_003630195	HUM-337
GCF_003630275	HUM-267
GCF_003630375	HUM-314-D2
GCF_003630415	HUM-314-D1
GCF_003630785	HUM-352
GCF_003630865	HUM-266
GCF_003631265	HUM-241
GCF_003631445	HUM-253
GCF_003631625	HUM-335
GCF_003631785	HUM-12-D2
GCF_003632055	HUM-375
GCF_003632405	HUM-260
GCF_003632505	HUM-373
GCF_003633255	HUM-534
GCF_003698425	0C4A
GCF_003725635	PS1
GCF_003834355	X24509
GCF_003834495	U2504
GCF_003834545	JJ692
GCF_003834825	E9(4068)
GCF_003835045	F2
GCF_003835445	A1(A2448)
GCF_003835495	S54485
GCF_003836645	CPHL6749
GCF_003836725	CPHL5083
GCF_003837375	Us411
GCF_003837525	CPHL8203
GCF_003837665	PN586(35)w
GCF_003838695	AUS344
GCF_003840455	AUS263
GCF_003840545	AUS430
GCF_003840635	AUS111
GCF_003950015	IMP-13
GCF_003968025	MRSN8915
GCF_003968055	MRSN8912
GCF_003968135	MRSN6695
GCF_003968225	MRSN5524
GCF_003968275	MRSN552
GCF_003968305	MRSN4841
GCF_003968425	MRSN9873
GCF_003968445	MRSN9718
GCF_003968525	MRSN6739
GCF_003968615	MRSN25678
GCF_003968895	MRSN436311
GCF_003968955	MRSN373401
GCF_003968985	MRSN29192
GCF_003969065	MRSN3587
GCF_003969175	MRSN1938
GCF_003969315	MRSN1688
GCF_003969365	MRSN16345
GCF_003969555	MRSN351791
GCF_003969795	MRSN15566
GCF_003969855	MRSN12914
GCF_003969865	MRSN12283
GCF_003969975	MRSN13488
GCF_003970055	MRSN11285
GCF_003975135	U2816
GCF_003975185	2810
GCF_003977895	MRSN401528
GCF_003977935	MRSN2144
GCF_004053865	Pae81
GCF_004053985	Pae70
GCF_004054065	Pae21
GCF_004146325	CCBH18249
GCF_004152825	CCBH5939
GCF_004152855	CCBH4850
GCF_004213525	PAE1880
GCF_004354095	DMC-27b
GCF_006704365	PS1948
GCF_006704475	PS1893
GCF_006704495	PS1934
GCF_006861735	174319
GCF_007280435	NSC1791
GCF_008033805	TC4411
GCF_008086145	UMB2738
GCF_008195485	CCUG 51971
GCF_008244545	164130
GCF_008370085	GIMC5002:PAT-169
GCF_008630045	L14
GCF_009664165	ST773
GCF_900455355	NCTC10782
GCF_900461635	NCTC6750
GCF_900636975	NCTC13715
GCF_000481605	BWHPSA005
GCF_001420525	Ps2
GCF_001420535	Ps1
GCF_001792835	PA1088
GCF_002002365	PAC08
GCF_002003595	Kasamber
GCF_012102115	UFMG-H10
GCF_012102135	UFMG-H9
GCF_012102215	UFMG-H7
GCF_012102225	UFMG-H6

## Sheet: Table S2B
Supplemental Table 2B. Urinary E. coli genomes.
Accession Number	Strain Name
GCF_000167835	F11
GCF_000285655	EC958
GCF_000350925	KTE181
GCF_000350945	KTE187
GCF_000350965	KTE188
GCF_000350985	KTE189
GCF_000351005	KTE191
GCF_000351025	KTE193
GCF_000351045	KTE201
GCF_000351065	KTE204
GCF_000351085	KTE205
GCF_000351105	KTE206
GCF_000351125	KTE208
GCF_000351145	KTE210
GCF_000351165	KTE212
GCF_000351185	KTE213
GCF_000351205	KTE214
GCF_000351225	KTE216
GCF_000351245	KTE220
GCF_000351265	KTE224
GCF_000351285	KTE228
GCF_000351305	KTE230
GCF_000351365	KTE235
GCF_000351385	KTE236
GCF_000351405	KTE237
GCF_000352785	KTE192
GCF_000352805	KTE194
GCF_000352825	KTE190
GCF_000352885	KTE184
GCF_000352905	KTE183
GCF_000352925	KTE196
GCF_000352945	KTE197
GCF_000352965	KTE202
GCF_000352985	KTE203
GCF_000353005	KTE207
GCF_000353025	KTE209
GCF_000353045	KTE211
GCF_000353065	KTE215
GCF_000353085	KTE217
GCF_000353105	KTE218
GCF_000353125	KTE223
GCF_000353145	KTE227
GCF_000353165	KTE229
GCF_000387785	HM65
GCF_000387805	HM26
GCF_000387825	HM27
GCF_000387845	HM46
GCF_000387865	HM69
GCF_000408065	KTE182
GCF_000408085	KTE185
GCF_000408105	KTE186
GCF_000408125	KTE195
GCF_000408145	KTE198
GCF_000408165	KTE199
GCF_000408185	KTE200
GCF_000408205	KTE219
GCF_000408225	KTE221
GCF_000408245	KTE222
GCF_000408265	KTE225
GCF_000408285	KTE226
GCF_000408305	KTE240
GCF_000459555	KOEGE 3 (4a)
GCF_000459575	KOEGE 7 (16a)
GCF_000459615	KOEGE 30 (63a)
GCF_000459635	KOEGE 32 (66a)
GCF_000459655	KOEGE 33 (68a)
GCF_000459675	KOEGE 40 (102a)
GCF_000459695	KOEGE 43 (105a)
GCF_000459715	KOEGE 44 (106a)
GCF_000459735	KOEGE 56 (169a)
GCF_000459755	KOEGE 58 (171a)
GCF_000459775	KOEGE 61 (174a)
GCF_000459795	KOEGE 62 (175a)
GCF_000459815	KOEGE 68 (182a)
GCF_000459835	KOEGE 70 (185a)
GCF_000459875	KOEGE 73 (195a)
GCF_000459895	KOEGE 77 (202a)
GCF_000459935	KOEGE 131 (358a)
GCF_000459955	UMEA 3014-1
GCF_000459975	UMEA 3022-1
GCF_000459995	UMEA 3033-1
GCF_000460015	UMEA 3041-1
GCF_000460035	UMEA 3052-1
GCF_000460055	UMEA 3053-1
GCF_000460075	UMEA 3065-1
GCF_000460095	UMEA 3087-1
GCF_000460115	UMEA 3088-1
GCF_000460135	UMEA 3097-1
GCF_000460155	UMEA 3108-1
GCF_000460175	UMEA 3113-1
GCF_000460195	UMEA 3117-1
GCF_000460215	UMEA 3121-1
GCF_000460235	UMEA 3122-1
GCF_000460255	UMEA 3124-1
GCF_000460275	UMEA 3139-1
GCF_000460295	UMEA 3140-1
GCF_000460315	UMEA 3144-1
GCF_000460335	UMEA 3150-1
GCF_000460355	UMEA 3151-1
GCF_000460375	UMEA 3152-1
GCF_000460395	UMEA 3155-1
GCF_000460415	UMEA 3159-1
GCF_000460435	UMEA 3160-1
GCF_000460455	UMEA 3161-1
GCF_000460475	UMEA 3162-1
GCF_000460495	UMEA 3163-1
GCF_000460515	UMEA 3172-1
GCF_000460535	UMEA 3173-1
GCF_000460555	UMEA 3174-1
GCF_000460575	UMEA 3175-1
GCF_000460595	UMEA 3176-1
GCF_000460615	UMEA 3178-1
GCF_000460635	UMEA 3180-1
GCF_000460655	UMEA 3185-1
GCF_000460675	UMEA 3190-1
GCF_000460695	UMEA 3193-1
GCF_000460715	UMEA 3199-1
GCF_000460735	UMEA 3200-1
GCF_000460755	UMEA 3201-1
GCF_000460775	UMEA 3203-1
GCF_000460795	UMEA 3206-1
GCF_000460815	UMEA 3208-1
GCF_000460835	UMEA 3212-1
GCF_000460855	UMEA 3215-1
GCF_000460875	UMEA 3216-1
GCF_000460895	UMEA 3217-1
GCF_000460915	UMEA 3220-1
GCF_000460935	UMEA 3221-1
GCF_000460955	UMEA 3222-1
GCF_000460975	UMEA 3230-1
GCF_000460995	UMEA 3233-1
GCF_000461015	UMEA 3240-1
GCF_000461035	UMEA 3244-1
GCF_000461055	UMEA 3257-1
GCF_000461075	UMEA 3264-1
GCF_000461095	UMEA 3268-1
GCF_000461115	UMEA 3271-1
GCF_000461135	UMEA 3292-1
GCF_000461155	UMEA 3298-1
GCF_000461175	UMEA 3304-1
GCF_000461195	UMEA 3314-1
GCF_000461215	UMEA 3317-1
GCF_000461235	UMEA 3318-1
GCF_000461255	UMEA 3329-1
GCF_000461275	UMEA 3337-1
GCF_000461295	UMEA 3341-1
GCF_000461315	UMEA 3355-1
GCF_000461335	UMEA 3391-1
GCF_000461355	UMEA 3490-1
GCF_000461375	UMEA 3585-1
GCF_000461395	UMEA 3592-1
GCF_000461415	UMEA 3609-1
GCF_000461435	UMEA 3617-1
GCF_000461455	UMEA 3632-1
GCF_000461475	UMEA 3656-1
GCF_000461495	UMEA 3662-1
GCF_000461515	UMEA 3671-1
GCF_000461535	UMEA 3682-1
GCF_000461555	UMEA 3687-1
GCF_000461575	UMEA 3694-1
GCF_000461595	UMEA 3702-1
GCF_000461615	UMEA 3703-1
GCF_000461635	UMEA 3705-1
GCF_000461655	UMEA 3707-1
GCF_000461675	UMEA 3718-1
GCF_000461695	UMEA 3805-1
GCF_000461715	UMEA 3821-1
GCF_000461735	UMEA 3834-1
GCF_000461755	UMEA 3889-1
GCF_000461775	UMEA 3893-1
GCF_000461795	UMEA 3899-1
GCF_000461815	UMEA 3955-1
GCF_000461835	UMEA 4075-1
GCF_000461855	UMEA 4076-1
GCF_000461875	UMEA 4207-1
GCF_000463605	UMEA 3652-1
GCF_000474825	BIDMC 19C
GCF_000488055	UMEA 3336-1
GCF_000488075	UMEA 3426-1
GCF_000488095	UMEA 3290-1
GCF_000488115	UMEA 3693-1
GCF_000488135	UMEA 3323-1
GCF_000488155	UMEA 3342-1
GCF_000492655	BWH 32
GCF_000495075	UMEA 3148-1
GCF_000503275	1365
GCF_000503315	320
GCF_000503335	681
GCF_000503435	328
GCF_000503475	597
GCF_000503515	668
GCF_000503715	1350
GCF_000507685	UMEA 3489-1
GCF_000522125	BIDMC 20B
GCF_000522145	BIDMC 20A
GCF_000522165	BIDMC 19B
GCF_000522265	BIDMC 9
GCF_000522325	BWH 40
GCF_000633655	BIDMC 83
GCF_000633675	BIDMC 82
GCF_000692375	BIDMC 58
GCF_000692395	BIDMC 59
GCF_000692455	BIDMC 64
GCF_000692495	BIDMC 70
GCF_000692515	BIDMC 71
GCF_000692535	BIDMC 72
GCF_000692555	BIDMC 73
GCF_000692575	BIDMC 74
GCF_000692595	BIDMC 75
GCF_000692615	BIDMC 76
GCF_000692675	BIDMC 79
GCF_000692695	CHS 68
GCF_000692715	CHS 69
GCF_000692735	CHS 77
GCF_000692775	MGH 58
GCF_000692795	UCI 51
GCF_000692835	UCI 57
GCF_000692855	UCI 58
GCF_000692875	UCI 65
GCF_000692895	UCI 66
GCF_000734955	ATCC 11775
GCF_000814525	CR694
GCF_001855185	NB08
GCF_001865915	No.12
GCF_001865925	80//6
GCF_002087455	OS_07_001_-1
GCF_002087465	OS_07_001_6
GCF_002087535	OS_09_006_-1
GCF_002087555	OS_01_020_10
GCF_002087565	OS_02_021_10
GCF_002087575	OS_02_001_-1
GCF_002087615	OS_02_042_-1
GCF_002087635	OS_09_001_15
GCF_002087695	OS_09_001_14
GCF_002087725	UMB08_00uog
GCF_002087735	OS_02_035_15
GCF_002087775	UMB08_02.1uog
GCF_002087785	OS_09_001_-1.0
GCF_002087815	OS_09_001_-1.1
GCF_002087825	UMB08_01.1uog
GCF_002165915	11.3r
GCF_002165925	11.1a
GCF_002165955	12.1a
GCF_002165965	11.2p
GCF_002165995	12.4r
GCF_002166005	12.2p
GCF_002166025	17.1a
GCF_002166035	12.3r
GCF_002166075	20.1a
GCF_002166095	17.2p
GCF_002166115	20.3r
GCF_002166125	17.3r
GCF_002166135	20.2r
GCF_002166175	21.1a
GCF_002166185	21.2p
GCF_002166195	2.1a
GCF_002166235	21.3r
GCF_002166255	26.3r
GCF_002166265	2.2r
GCF_002166275	26.1a
GCF_002166285	26.2p
GCF_002166345	34.1a
GCF_002166375	31.2p
GCF_002166405	34.2r
GCF_002166415	35.1a
GCF_002166455	35.2p
GCF_002166465	41.1a
GCF_002166495	35.3r
GCF_002166505	41.2p
GCF_002166525	41.3r
GCF_002166535	41.4p
GCF_002166565	41.5r
GCF_002166595	5.1a
GCF_002166615	5.2p
GCF_002166625	5.3r
GCF_002166645	56.1r
GCF_002166685	56.2r
GCF_002166705	56.3r
GCF_002166715	9.2p
GCF_002166755	9.3r
GCF_002205095	4349
GCF_002216905	CoR-17
GCF_002216915	CoR-2
GCF_002216955	CoR-3
GCF_002216985	CoR-23
GCF_002217035	CoR-16
GCF_002217055	CoR-33
GCF_002217065	CoR-28
GCF_002217115	CoR-40
GCF_002217135	CoR-37
GCF_002217145	CoR-38
GCF_002223845	CoR-4
GCF_002223865	CoR-29
GCF_002223935	CoR-19
GCF_002224025	ST744_Ec36
GCF_002224705	NA057
GCF_002224715	NA081
GCF_002224745	NA112
GCF_002224755	NA023
GCF_002224795	NA101
GCF_002230255	MOD1-EC5191
GCF_002283355	GMR-RA-432.16
GCF_002283695	GMR-RA-381.16
GCF_002317725	ECO3347
GCF_002407285	NA267
GCF_002407295	NA056
GCF_002407365	NA259
GCF_002407385	NA090
GCF_002416555	ST-131:E013
GCF_002416625	ST-665:E057
GCF_002416785	ST-131:E021
GCF_002416845	ST-95:E040
GCF_002416865	ST-73:E053
GCF_002416875	ST-131:E063
GCF_002416955	ST-998:E035
GCF_002463555	MOD1-EC6116
GCF_002473565	MOD1-EC5759
GCF_002474485	MOD1-EC5775
GCF_002507495	EC193
GCF_002510125	K091
GCF_002510165	ST-131:E011
GCF_002510175	ST-410:K011
GCF_002511025	MOD1-EC6385
GCF_002512375	MOD1-EC6384
GCF_002517085	MOD1-EC5197
GCF_002522565	MOD1-EC6705
GCF_002522575	MOD1-EC6704
GCF_002528925	ST-131:E060
GCF_002534785	MOD1-EC5925
GCF_002536335	MOD1-EC6122
GCF_002538875	MOD1-EC5966
GCF_002538945	MOD1-EC5965
GCF_002545805	MOD1-EC5863
GCF_002548005	MOD1-EC5864
GCF_002548165	MOD1-EC5862
GCF_002588125	FDAARGOS_441
GCF_002588135	FDAARGOS_437
GCF_002588385	FDAARGOS_427
GCF_002591135	FDAARGOS_448
GCF_002736085	UFU_EC98
GCF_002761595	ABU 9
GCF_002761605	ABU 91
GCF_002761615	ABU 106
GCF_002761625	ABU 123
GCF_002761675	ABU 1
GCF_002761685	ABU 84
GCF_002761695	ABU 61
GCF_002761705	ABU 65
GCF_002761765	ABU 148
GCF_002763515	BH100 substr. MG2014
GCF_002803475	K56-2
GCF_002809865	1670
GCF_002809875	4222
GCF_002809905	979
GCF_002809935	4070
GCF_002810025	K56-16
GCF_002810035	K56-41
GCF_002810045	K56-12
GCF_002810085	K56-70
GCF_002810105	K56-44
GCF_002810125	K56-75
GCF_002810135	K56-78
GCF_002810165	K56-50
GCF_002810185	K56-68
GCF_002810235	6383
GCF_002810265	1724
GCF_002834345	2ECMBL
GCF_002843705	LX13
GCF_002885875	751
GCF_002887715	BH100L substr. MG2017
GCF_002900305	BH100N substr. MG2017
GCF_002916665	RDP19
GCF_002944935	FDAARGOS_144
GCF_002951675	Combat2C1
GCF_002951695	Combat13F7
GCF_002951715	13KWH46
GCF_002951755	13TMH22
GCF_002952095	Combat11I9
GCF_002967875	EBJ003
GCF_002967885	EBJ001
GCF_002967955	EJN001
GCF_003018355	00-3076
GCF_003020885	MS7163
GCF_003024355	PairA_hh_1
GCF_003024375	PairB_hh_1
GCF_003028695	55989
GCF_003028715	EDL933
GCF_003028735	MG655
GCF_003028755	Sakai
GCF_003028775	E24377A
GCF_003028795	CFT073
GCF_003028815	APEC 01
GCF_003173295	77H
GCF_003173315	50H
GCF_003183875	200H
GCF_003183885	51H
GCF_003261145	ECWJ1
GCF_003367575	ST410
GCF_003385375	CB690
GCF_003388275	LMR3134
GCF_003388355	LMR3150
GCF_003388375	LMR3158
GCF_003388915	CB555
GCF_003388935	LMR3349
GCF_003389125	LMR3171
GCF_003601935	789
GCF_003602115	2336
GCF_003602335	94427
GCF_003666405	CHL5009T
GCF_003668735	ZRUEC11
GCF_003856615	4/0
GCF_003856635	2/0
GCF_003856995	SA186
GCF_003885035	UMB6890
GCF_003885055	UMB1221
GCF_003885095	UMB3643
GCF_003885125	UMB6721
GCF_003885145	UMB6713
GCF_003885155	UMB6471
GCF_003885195	UMB1161
GCF_003885215	UMB1093
GCF_003885225	UMB7431
GCF_003885245	UMB6454
GCF_003885255	UMB6655
GCF_003885295	UMB0939
GCF_003885305	UMB3641
GCF_003885875	UMB6611
GCF_003885915	UMB5978
GCF_003885965	UMB6653
GCF_003885995	UMB4716
GCF_003886005	UMB5924
GCF_003886015	UMB5814
GCF_003886035	UMB5337
GCF_003886045	UMB4746
GCF_003886095	UMB2055
GCF_003886105	UMB1526
GCF_003886115	UMB2019
GCF_003886135	UMB1727
GCF_003886175	UMB1362
GCF_003886185	UMB1359
GCF_003886195	UMB1358
GCF_003886225	UMB1354
GCF_003886245	UMB1356
GCF_003886275	UMB1348
GCF_003886285	UMB1347
GCF_003886295	UMB1346
GCF_003886325	UMB1337
GCF_003886345	UMB1229
GCF_003886375	UMB1223
GCF_003886385	UMB1220
GCF_003886395	UMB1202
GCF_003886435	UMB1195
GCF_003886445	UMB1091
GCF_003886455	UMB1012
GCF_003886495	UMB0931
GCF_003886515	UMB4656
GCF_003886535	UMB3538
GCF_003886545	UMB2328
GCF_003886555	UMB2321
GCF_003886565	UMB1360
GCF_003886615	UMB1335
GCF_003886635	UMB1285
GCF_003886655	UMB1228
GCF_003886675	UMB0933
GCF_003886695	UMB0906
GCF_003886735	UMB1225
GCF_003892355	UMB1284
GCF_003892375	UMB1180
GCF_003892435	UMB0949
GCF_003892445	UMB0928
GCF_003892455	UMB1162
GCF_003892475	UMB0934
GCF_003892485	UMB0731
GCF_003892535	UMB0527
GCF_003892545	UMB0276
GCF_003892555	UMB0149
GCF_003892595	UMB1193
GCF_003892605	UMB1160
GCF_003892635	UMB0923
GCF_003892645	UMB0103
GCF_003962885	UC-457
GCF_004011625	Ec2551
GCF_004088295	EC25
GCF_004100525	28_CAASB
GCF_004100535	27_CAASB
GCF_004100635	31_CAASB
GCF_004100705	39_CAASB
GCF_004100725	32_CAASB
GCF_004100825	38_CAASB
GCF_004100835	33_CAASB
GCF_004100845	36_CAASB
GCF_004100855	37_CAASB
GCF_004100875	30_CAASB
GCF_004100925	35_CAASB
GCF_004100935	34_CAASB
GCF_004100955	25_CAASB
GCF_004100965	22_fCAUTI
GCF_004100975	24_CAASB
GCF_004101025	26_CAASB
GCF_004101045	19_fCAUTI
GCF_004101055	21_fCAUTI
GCF_004101065	14_fCAUTI
GCF_004101085	23_fCAUTI
GCF_004101115	18_fCAUTI
GCF_004101145	20_fCAUTI
GCF_004101155	17_fCAUTI
GCF_004101165	15_fCAUTI
GCF_004101175	16_fCAUTI
GCF_004101205	13_fCAUTI
GCF_004101275	12_fCAUTI
GCF_004116595	BR03-DEC
GCF_004116695	BR07-DEC
GCF_004116795	BR10-DEC
GCF_004116815	BR12-DEC
GCF_004116855	BR14-DEC
GCF_004116875	BR25-DEC
GCF_004116895	BR29-DEC
GCF_004116915	BR32-DEC
GCF_004116935	BR64-DEC
GCF_004118895	BR43-DEC
GCF_004135165	U13A
GCF_004135915	U14A
GCF_004141955	U12A
GCF_004153025	SCPM-O-B-8433(U28)
GCF_004153035	SCPM-O-B-8431(U15)
GCF_004153045	SCPM-O-B-8553(U22)
GCF_004153055	SCPM-O-B-8432(U24)
GCF_004153065	SCPM-O-B-8552(U14)
GCF_004153125	SCPM-O-B-8430(U12)
GCF_004153135	SCPM-O-B-8551(U10)
GCF_004153145	SCPM-O-B-8550(U4)
GCF_004193385	ZRUEC59
GCF_004193755	U15A
GCF_004299805	S65EC
GCF_004327815	2014WA-SCV
GCF_004328365	2014WA-REV
GCF_004332225	2014WA-NCV
GCF_004380525	P33
GCF_004380535	P08
GCF_004380545	P58
GCF_004380555	P60
GCF_004380615	P67
GCF_004380625	HvH-Ec75
GCF_004380635	HvH-Ec76
GCF_004380655	E23
GCF_004380705	HvH-Ec81
GCF_004380725	HvH-Ec77
GCF_004380735	HvH-Ec82
GCF_004380765	HvH-Ec78
GCF_004404085	EC33
GCF_004404145	MU2
GCF_004564175	103
GCF_004566385	URMC_96
GCF_004566405	URMC_9
GCF_004566575	URMC_8
GCF_004566895	URMC_6
GCF_004566905	URMC_60
GCF_004566915	URMC_59
GCF_004566955	URMC_57
GCF_004566965	URMC_56
GCF_004566985	URMC_55
GCF_004567005	URMC_53
GCF_004567045	URMC_51
GCF_004567055	URMC_52
GCF_004567065	URMC_50
GCF_004567075	URMC_48
GCF_004567115	URMC_40
GCF_004567145	URMC_37
GCF_004567165	URMC_35
GCF_004567175	URMC_34
GCF_004567185	URMC_31
GCF_004567225	URMC_30
GCF_004567255	URMC_3
GCF_004567265	URMC_25
GCF_004567275	URMC_21
GCF_004567285	URMC_24
GCF_004567315	URMC_97
GCF_004567355	URMC_95
GCF_004567565	URMC_49
GCF_004567585	URMC_58
GCF_004567595	URMC_46
GCF_004567605	URMC_43
GCF_004567615	URMC_42
GCF_004567665	URMC_4
GCF_004567675	URMC_41
GCF_004567695	URMC_39
GCF_004567715	URMC_36
GCF_004567725	URMC_33
GCF_004567745	URMC_32
GCF_004567755	URMC_28
GCF_004567805	URMC_2
GCF_004567815	URMC_22
GCF_004567835	URMC_194
GCF_004567855	URMC_192
GCF_004567865	URMC_191
GCF_004567885	URMC_190
GCF_004567895	URMC_19
GCF_004567935	URMC_189
GCF_004567955	URMC_188
GCF_004567975	URMC_185
GCF_004567985	URMC_187
GCF_004567995	URMC_182
GCF_004568035	URMC_18
GCF_004568055	URMC_179
GCF_004568085	URMC_176
GCF_004568115	URMC_172
GCF_004568125	URMC_174
GCF_004568135	URMC_170
GCF_004568145	URMC_17
GCF_004568155	URMC_169
GCF_004568205	URMC_23
GCF_004568225	URMC_20
GCF_004568235	URMC_193
GCF_004568245	URMC_186
GCF_004568255	URMC_195
GCF_004568275	URMC_184
GCF_004568295	URMC_183
GCF_004568345	URMC_180
GCF_004568365	URMC_178
GCF_004568395	URMC_175
GCF_004568405	URMC_171
GCF_004568425	URMC_166
GCF_004568435	URMC_164
GCF_004568485	URMC_152
GCF_004568495	URMC_161
GCF_004568505	URMC_149
GCF_004568515	URMC_146
GCF_004568555	URMC_145
GCF_004568575	URMC_14
GCF_004568595	URMC_125
GCF_004568605	URMC_121
GCF_004568675	URMC_168
GCF_004568685	URMC_162
GCF_004568695	URMC_159
GCF_004568705	URMC_151
GCF_004568745	URMC_150
GCF_004568765	URMC_147
GCF_004568775	URMC_148
GCF_004568795	URMC_143
GCF_004568805	URMC_141
GCF_004568835	URMC_139
GCF_004568855	URMC_138
GCF_004568885	URMC_129
GCF_004568905	URMC_114
GCF_004568925	URMC_167
GCF_004568935	URMC_10
GCF_004568975	URMC_163
GCF_004568995	URMC_165
GCF_004569015	URMC_160
GCF_004569045	URMC_16
GCF_004569065	URMC_153
GCF_004569075	URMC_140
GCF_004569085	URMC_144
GCF_004569095	URMC_136
GCF_004569135	URMC_119
GCF_004569165	URMC_105
GCF_004569175	URMC_118
GCF_004569185	URMC_116
GCF_004569645	URMC_120
GCF_004569665	URMC_142
GCF_004569685	URMC_117
GCF_004569745	URMC_1
GCF_004569755	URMC_135
GCF_004569765	URMC_127
GCF_004569775	URMC_124
GCF_004569825	URMC_123
GCF_004569835	URMC_122
GCF_004569905	URMC_137
GCF_004569915	URMC_130
GCF_004569925	URMC_13
GCF_004569955	URMC_128
GCF_004569965	URMC_126
GCF_004569995	URMC_12
GCF_004570025	URMC_115
GCF_004681485	URMC_26
GCF_004759025	28Eco12
GCF_004790715	NUBRI-E
GCF_004803975	E-7
GCF_004803985	NGE6
GCF_004803995	E-3
GCF_004804005	E-4
GCF_004804015	NGE5
GCF_004804065	E-9
GCF_004804085	NGE-016
GCF_004804105	NGE-022
GCF_004804115	NGCE-94
GCF_004804175	NGCE-100
GCF_005146175	SIEC084
GCF_005508755	2009-49
GCF_005508805	2009-27
GCF_005508815	2009-30
GCF_005869925	jhyyecs5
GCF_006297215	jhyyd1738
GCF_006297245	jhyyd84
GCF_006297295	jhyyd31
GCF_006385965	NGE-024
GCF_006517505	4602
GCF_006537505	NIPH17_0036
GCF_006777045	CLSC36
GCF_006777065	MSHS 472
GCF_006777085	MSHS 133
GCF_007558275	Ec.76384
GCF_007558305	Ec.42441
GCF_007558335	Ec.42060
GCF_007558405	Ec.46391
GCF_007558505	Ec.74204
GCF_007558515	Ec.44254
GCF_007558545	Ec.75251
GCF_007558555	Ec.46174
GCF_007558585	Ec.44467
GCF_007558605	Ec.47460
GCF_007558735	Ec.46922
GCF_007558785	Ec.72279
GCF_007571385	Ec.75644
GCF_007655295	jhzxyyecs5
GCF_007833875	UPEC132
GCF_007844295	ATCC 25922-2
GCF_007844345	ATCC 25922-1
GCF_007844355	ATCC 25922
GCF_007844365	25315-2
GCF_007844405	25315-1
GCF_007844415	25315
GCF_007844425	24990-2
GCF_007844465	24990-1
GCF_007844485	24990
GCF_007844495	18017-2
GCF_007844525	18017-1
GCF_007844575	16802-2
GCF_007844595	16802-1
GCF_007844615	16802
GCF_007844635	1910-2
GCF_007844645	1910-1
GCF_007844685	1910
GCF_007844695	1876-2
GCF_007844715	1876
GCF_007844735	1876-1
GCF_007844775	1273
GCF_007844805	1273-1
GCF_007858995	252
GCF_008033545	EC120
GCF_008033575	EC114
GCF_008033585	EC101
GCF_008180245	221/19
GCF_009720465	EC2
GCF_009907785	3385
GCF_009907825	12
GCF_009907885	A01
GCF_009907915	3471
GCF_009907925	570
GCF_009907965	3442
GCF_009907985	838
GCF_009907995	2821
GCF_009908025	11
GCF_009908075	3467-2
GCF_009908085	5089
GCF_009908105	4354
GCF_009908135	5823
GCF_009909695	V03
GCF_009909705	V02
GCF_009909745	SL09
GCF_009909775	LM14
GCF_009910255	LM18
GCF_010092965	201609
GCF_011044355	EC28
GCF_900128765	DBS1
GCF_900244885	ST73
GCF_900488855	ST410_CP-Ec1
GCF_900488895	ST410_CP-Ec4
GCF_900488905	ST410_CP-Ec6
GCF_900488915	ST410_CP-Ec5
GCF_900488955	ST410_CP-Ec7
GCF_900489095	ST410_CP-Ec21
GCF_900489155	ST410_CP-Ec16
GCF_900489195	ST410_CP-Ec20
GCF_900489305	ST410_CP-Ec29
GCF_900489375	ST410_CP-Ec50
GCF_900489435	ST410_CP-Ec49
GCF_900489445	ST410_CP-Ec40
GCF_900489585	ST410_CP-Ec42
GCF_900489755	ST410_CP-Ec52
GCF_900490445	ST410_CP-Ec15
GCF_900490465	ST410_CP-Ec11
GCF_900536905	ST73
GCF_900536915	ST73
GCF_900536925	ST73
GCF_900536935	ST73
GCF_900536945	ST73
GCF_900536955	ST73
GCF_900536965	ST73
GCF_900536975	ST73
GCF_900536985	ST73
GCF_900536995	ST73
GCF_900537005	ST73
GCF_900537015	ST73
GCF_900537025	ST73
GCF_900537035	ST73
GCF_900537045	ST73
GCF_000013265	UTI89
GCF_000397225	TOP379
GCF_000397505	TOP2386
GCF_000397625	TOP2652
GCF_000397725	TOP2386
GCF_000397745	TOP2652
GCF_000696545	2009-46
GCF_000800675	GSK252BU
GCF_000807555	GSK2524
GCF_000807565	GSK25213
GCF_000807575	GSK2522
GCF_000807635	GSK2528
GCF_000807655	GSK252FU
GCF_000952305	MNCRE46
GCF_000952385	MNCRE45
GCF_000968515	VR50
GCF_000982875	NB8
GCF_000987525	BE127
GCF_001029415	NA097
GCF_001182805	CR48
GCF_001316875	ST167:947385799
GCF_001402805	INSRA6015
GCF_001442495	YD786
GCF_001462925	50579417
GCF_001462975	50640492
GCF_001463115	50664179
GCF_001463195	50676002
GCF_001463205	50639799
GCF_001463455	50870281
GCF_001463585	50739467
GCF_001469815	uk_P46212
GCF_001555495	852
GCF_001555635	972
GCF_001561015	1402
GCF_001561025	1369
GCF_001561035	1380
GCF_001561045	1366
GCF_001561095	1389
GCF_001561115	3140
GCF_001561175	3019
GCF_001561195	2999
GCF_001561205	3020
GCF_001561215	3134
GCF_001561765	B150
GCF_001562345	109497
GCF_001562375	108191
GCF_001562635	SYAU2
GCF_001562645	SYAU4
GCF_001562655	SYAU3
GCF_001562705	SYAB1
GCF_001562715	SYAU1
GCF_001562835	JPH264
GCF_001562855	JPH493
GCF_001601655	105454
GCF_001605825	LF236
GCF_001637845	MB1074
GCF_001637885	M8
GCF_001637895	J09
GCF_001637905	MB17684
GCF_001637945	MB14972
GCF_001637965	U12
GCF_001638025	MB3298
GCF_001638045	U44
GCF_001638055	U5
GCF_001638065	U2
GCF_001638075	U80
GCF_001638125	MB3323
GCF_001638165	U92
GCF_001638205	WCE208
GCF_001640205	U79
GCF_001647315	1019
GCF_001647325	1039
GCF_001647335	1011
GCF_001647345	1087
GCF_001647395	1223
GCF_001647405	1351
GCF_001652805	E-78
GCF_001657975	E75
GCF_001661055	CCUG 62462
GCF_001682305	EC590
GCF_001693315	UPEC 26-1
GCF_001693555	E2
GCF_001696775	MCR1_NJ
GCF_001700405	ECO37
GCF_001713555	NA099
GCF_001713575	NA086
GCF_001713585	NA084
GCF_001721525	MS6198
GCF_001860505	Y5
GCF_001881125	MVAST0098
GCF_001881145	MVAST0326
GCF_001881155	USVAST184
GCF_001881165	USVAST267
GCF_001881205	USVAST406
GCF_001881425	MVAST0234
GCF_001881435	USVAST245
GCF_001881465	USVAST356
GCF_001901545	YDC774
GCF_001940375	UR40
GCF_001942145	35j9
GCF_001942165	62D3
GCF_002024865	NU14
GCF_002936495	CRK0375
GCF_012102205	UFMG-H10
GCF_012102305	UFMG-H6A
GCF_012102325	UFMG-H7C
GCF_012102395	UFMG-H9
GCF_012102425	UFMG-H7A
