# Supplementary material for: Escherichia coli and Pseudomonas aeruginosa Isolated From Urine of Healthy Bovine Have Potential as Emerging Human and Bovine Pathogens
Source: Front Microbiol. 2022 Mar 7;13:764760. doi: 10.3389/fmicb.2022.764760 (PMC8940275; doi:10.3389/fmicb.2022.764760)
Supplement: Supplementary file 3 [file Table_3.XLSX]

## Sheet: Table S3
Supplemental Table 3. Virulence factors identified in bovine urinary E. coli genomes.
VF class	Virulence Factors	Related Genes	H6	H7A	H7C	H9	H10
Adherence	CFA/I fimbriae	cfaA	WP_000225863.1	WP_000225863.1	WP_000225863.1	WP_000225863.1	WP_000225863.1
		cfaB	WP_000755097.1	WP_000755097.1	WP_000755097.1	WP_000755097.1	WP_000755097.1
		cfaC	WP_000358674.1	WP_000358674.1	WP_000358674.1	WP_000358674.1	WP_000358674.1
		cfaD/cfaE	WP_001245988.1	WP_001245988.1	WP_001245988.1	WP_001245988.1	WP_001245988.1
	E. coli common pilus (ECP)	ecpA	WP_000730972.1	WP_000730972.1	WP_000730972.1	WP_000730972.1	WP_000730972.1
		ecpB	WP_000716398.1	WP_000716398.1	WP_000716398.1	WP_000716398.1	WP_000716398.1
		ecpC	WP_001131094.1	WP_001131094.1	WP_001131094.1	WP_001131094.1	WP_001131094.1
		ecpD	WP_024179212.1	WP_024179212.1	WP_024179212.1	WP_024179212.1	WP_024179212.1
		ecpE	WP_001305432.1	WP_001305432.1	WP_001305432.1	WP_001305432.1	WP_001305432.1
		ecpR	WP_001296902.1	WP_001296902.1	WP_001296902.1	WP_001296902.1	WP_001296902.1
	E. coli laminin-binding fimbriae (ELF)	elfA	WP_000750284.1	WP_000750284.1	WP_000750284.1	WP_000750284.1	WP_000750284.1
		elfC	WP_000286318.1	WP_000286318.1	WP_000286318.1	WP_000286318.1	WP_000286318.1
		elfD	WP_001331094.1	WP_001331094.1	WP_001331094.1	WP_001331094.1	WP_001331094.1
		elfG	WP_001165655.1	WP_001165655.1	WP_001165655.1	WP_001165655.1	WP_001165655.1
	EaeH	eaeH	WP_047676078.1	WP_047676078.1	WP_047676078.1	WP_047676078.1	WP_047676078.1
	Hemorrhagic E. coli pilus (HCP)	hcpA	WP_000360904.1	WP_000360904.1	WP_000360904.1	WP_000360904.1	WP_000360904.1
		hcpB	WP_001025149.1	WP_001025149.1	WP_001025149.1	WP_001025149.1	WP_001025149.1
		hcpC	WP_000157234.1	WP_000157234.1	WP_000157234.1	WP_000157234.1	WP_000157234.1
	Type I fimbriae	fimA	WP_000695561.1	WP_000695561.1	WP_000695561.1	WP_000695561.1	WP_000695561.1
		fimB	WP_000790583.1	WP_000790583.1	WP_000790583.1	WP_000790583.1	WP_000790583.1
		fimC	WP_001512322.1	WP_001512322.1	WP_001512322.1	WP_001512322.1	WP_001512322.1
		fimD	WP_000121023.1; WP_001349924.1	WP_000121023.1; WP_001349924.1	WP_000121023.1; WP_001349924.1	WP_000121023.1; WP_001349924.1	WP_000121023.1; WP_001349924.1
		fimE	WP_000983104.1	WP_000983104.1	WP_000983104.1	WP_000983104.1	WP_000983104.1
		fimF	WP_000876770.1; WP_001244818.1	WP_000876770.1; WP_001244818.1	WP_000876770.1; WP_001244818.1	WP_000876770.1; WP_001244818.1	WP_000876770.1; WP_001244818.1
		fimG	WP_000825458.1; WP_000870595.1	WP_000825458.1; WP_000870595.1	WP_000825458.1; WP_000870595.1	WP_000825458.1; WP_000870595.1	WP_000825458.1; WP_000870595.1
		fimH	WP_000832227.1	WP_000832227.1	WP_000832227.1	WP_000832227.1	WP_000832227.1
		fimI	WP_000824114.1	WP_000824114.1	WP_000824114.1	WP_000824114.1	WP_000824114.1
	Lateral flagella	flgC	WP_000010949.1	WP_000010949.1	WP_000010949.1	WP_000010949.1	WP_000010949.1
Autotransporter	EhaA	ehaA	WP_127528477.1	WP_127528477.1	WP_127528477.1	WP_127528477.1	WP_127528477.1
	EhaB	ehaB	WP_000556464.1	WP_000556464.1	WP_000556464.1	WP_000556464.1	WP_000556464.1
	UpaG adhesion	upaG/ehaG	WP_096965540.1	WP_096965540.1	WP_096965540.1	WP_096965540.1	WP_096965540.1
Invasion	Invasion of brain endothelial cells (Ibes)	ibeB	WP_047675725.1	WP_047675725.1	WP_047675725.1	WP_047675725.1	WP_047675725.1
		ibeC	WP_000556278.1	WP_000556278.1	WP_000556278.1	WP_000556278.1	WP_000556278.1
Non-LEE encoded TTSS effectors	EspR1	espR1	WP_104716454.1	WP_104716454.1	WP_104716454.1	WP_104716454.1	WP_104716454.1
	EspX1	espX1	WP_000181238.1	WP_000181238.1	WP_000181238.1	WP_000181238.1	WP_000181238.1
	EspX5	espX5	WP_001270143.1	WP_001270143.1	WP_167815381.1	WP_001270143.1	WP_001270143.1
Secretion system	ACE T6SS	Undetermined	WP_104716469.1	WP_104716469.1	WP_104716469.1	WP_104716469.1	WP_104716469.1
		aec15	WP_010791453.1; WP_113227936.1; WP_167815362.1	WP_000103195.1; WP_167823441.1	WP_096953911.1; WP_096953947.1	WP_044858327.1; WP_106121430.1; WP_167815362.1	WP_113227936.1; WP_167815362.1; WP_167822564.1; WP_167822565.1
		aec16	WP_001142958.1	WP_001142958.1	WP_001142958.1	WP_001142958.1	WP_001142958.1
		aec17	WP_000037391.1	WP_000037391.1	WP_000037391.1	WP_000037391.1	WP_000037391.1
		aec18	WP_000056978.1	WP_000056978.1	WP_000056978.1	WP_000056978.1	WP_000056978.1
		aec19	WP_000611742.1	WP_000611742.1	WP_000611742.1	WP_000611742.1	WP_000611742.1
		aec22	WP_000348793.1	WP_000348793.1	WP_000348793.1	WP_000348793.1	WP_000348793.1
		aec23	WP_001113725.1	WP_001113725.1	WP_001113725.1	WP_001113725.1	WP_001113725.1
		aec24	WP_001080149.1	WP_001080149.1	WP_001080149.1	WP_001080149.1	WP_001080149.1
		aec25	WP_000246421.1	WP_000246421.1	WP_000246421.1	WP_000246421.1	WP_000246421.1
		aec26	WP_000343302.1	WP_000343302.1	WP_000343302.1	WP_000343302.1	WP_000343302.1
		aec27/clpV	WP_001583146.1	WP_001583146.1	WP_001583146.1	WP_001583146.1	WP_001583146.1
		aec28	WP_000088873.1	WP_000088873.1	WP_000088873.1	WP_000088873.1	WP_000088873.1
		aec29	WP_001240543.1	WP_001240543.1	WP_001240543.1	WP_001240543.1	WP_001240543.1
		aec30	WP_122985795.1	WP_122985795.1	WP_122985795.1	WP_122985795.1	WP_122985795.1
		aec31	WP_000377958.1	WP_000377958.1	WP_000377958.1	WP_000377958.1	WP_000377958.1
		aec32	WP_001284199.1	WP_001284199.1	WP_001284199.1	WP_001284199.1	WP_001284199.1
	SCI-I T6SS	Undetermined	WP_001297760.1	WP_001297760.1	-	WP_001297760.1	WP_001297760.1
		Undetermined	WP_001297758.1	WP_001297758.1	-	WP_001297758.1	WP_001297758.1
		Undetermined	WP_000690899.1	WP_000690899.1	-	WP_000690899.1	WP_000690899.1
		Undetermined	WP_000712319.1	WP_000712319.1	-	WP_000712319.1	WP_000712319.1
		Undetermined	WP_153672959.1	WP_153672959.1	-	WP_153672959.1	WP_153672959.1
		Undetermined	WP_000997070.1	WP_000997070.1	-	WP_000997070.1	WP_000997070.1
		Undetermined	WP_001583868.1	WP_001583868.1	-	WP_001583868.1	WP_001583868.1
		Undetermined	WP_127528440.1; WP_167815359.1	WP_127528440.1; WP_167815359.1	-	WP_127528440.1	WP_127528440.1; WP_167815359.1
		Undetermined	WP_104716404.1	WP_104716404.1	-	WP_104716404.1	WP_104716404.1
		Undetermined	WP_205884279.1	-	-	WP_167823432.1	WP_021036463.1
		Undetermined	WP_000342481.1	WP_000342481.1	WP_000342481.1	WP_000342481.1	WP_000342481.1
		Undetermined	WP_000373311.1	WP_000373311.1	WP_000373311.1	WP_000373311.1	WP_000373311.1
		Undetermined	WP_000484008.1	WP_000484008.1	WP_000484008.1	WP_000484008.1	WP_000484008.1
		Undetermined	WP_000106970.1	WP_000106970.1	WP_000106970.1	WP_000106970.1	WP_000106970.1
