# Supplementary material for: Escherichia coli and Pseudomonas aeruginosa Isolated From Urine of Healthy Bovine Have Potential as Emerging Human and Bovine Pathogens
Source: Front Microbiol. 2022 Mar 7;13:764760. doi: 10.3389/fmicb.2022.764760 (PMC8940275; doi:10.3389/fmicb.2022.764760)
Supplement: Supplementary file 4 [file Table_4.XLSX]

## Sheet: Table S4A
Supplemental Table 4A. MASH genome similarity of P. aeruginosa strains. The number of shared k-mers is reported.
Strain	Host Organism	Isolation Source	UFMG-H10	UFMG-H9	UFMG-H7	UFMG-H6
VET-74	bovine	internal organs	768175	764449	768620	768778
VET-73	bovine	internal organs	447656	446963	448117	448156
VET-60	bovine	internal organs	448487	447942	448943	448994
VET-58	bovine	internal organs	446788	446106	447321	447379
VET-33	bovine	milk	754757	751692	755643	755770
VET-34	bovine	milk	758796	755704	759447	759596
VET-54	bovine	milk	792620	789478	793458	793493
VET-41	bovine	milk	794325	791214	795152	795229
VET-46	bovine	milk	755432	752216	756221	756362
VET-55	bovine	milk	747147	743618	747658	747727
VET-32	bovine	milk	755762	752458	756661	756803
VET-42	bovine	milk	763564	760454	764491	764597
VET-30	bovine	milk	765075	761934	765922	766061
VET-70	bovine	milk	733238	730097	734028	734141
VET-47	bovine	milk	770154	767010	771081	771190
VET-123	bovine	milk	543325	541510	544041	544071
VET-121	bovine	milk	462078	461427	462690	462709
VET-124	bovine	milk	519904	518140	520602	520637
USDA-ARS-USMARC-41639	bovine	nasopharynx	799974	796589	801040	801113
AZPAE15053	human	urine	895793	892234	897079	897101
MRSN1688	human	urine	886802	883283	888072	888096
AUS430	human	urine	838672	835363	839583	839720
TC4411	human	urine	918762	914742	920197	920127

## Sheet: Table S4B
Supplemental Table 4B. MASH genome similarity of E. coli strains. The number of shared k-mers is reported.
Strain	Host Organism	Isolation Source	UFMG-H10	UFMG-H6A	UFMG-H7C	UFMG-H9	UFMG-H7A
Ec47VL	bovine	feces	629935	630304	571266	629919	630253
16VS	bovine	feces	630414	630733	571877	630368	630738
E54	bovine	feces	396182	396326	363680	396173	396367
E12	bovine	feces	716525	716955	645550	716479	716849
58_3	bovine	feces	682975	683350	615807	682912	683213
6_6	bovine	feces	679765	680123	612959	679731	680074
115_4	bovine	feces	670221	670579	605438	670189	670487
218_8	bovine	feces	694724	695106	623558	694671	695001
175_1	bovine	feces	647587	647922	586241	647519	647895
AP31-1	bovine	feces	689401	689794	621058	689370	689699
AP32-1	bovine	feces	697873	698298	630531	697800	698234
208_3	bovine	feces	728954	729405	655761	728934	729312
26-1	bovine	feces	285748	285883	264185	285763	285843
211_1	bovine	feces	711012	711433	639126	710980	711327
5-1-1	bovine	feces	704083	704469	635066	704023	704390
FO130	bovine	feces	709031	709457	639309	708983	709349
47-1-1	bovine	feces	707673	708032	638118	707613	707926
AP16-1	bovine	feces	717541	717937	646818	717506	717826
V07-4-4	bovine	feces	698670	699068	630357	698618	698946
348_3	bovine	feces	687783	688214	623671	687755	688103
116-1	bovine	feces	719979	720391	648359	719919	720305
45-2-4	bovine	feces	681803	682169	615597	681729	682108
365-1	bovine	feces	673543	673859	608971	673461	673830
13B	bovine	rectal swab	610850	611142	554987	610835	611105
438/99	bovine	rectal swab	448596	448791	408313	448571	448743
RA-13	bovine	unknown	690889	691257	622306	690835	691167
KG-10	bovine	vagina	679469	679910	615277	679445	679826
KG-13	bovine	vagina	699457	699965	632894	699512	699812
KG-11	bovine	vagina	708614	709022	639434	708578	708986
KG-12	bovine	vagina	706583	706997	635222	706525	706917
KG-9	bovine	vagina	689652	690176	625199	689709	690000
KG-55	bovine	vagina	712576	713012	643995	712499	712912
KG-45	bovine	vagina	722815	723263	646330	722755	723147
KG-46	bovine	vagina	704963	705395	636277	704917	705304
KG-60	bovine	vagina	672973	673345	608610	672925	673265
KG-24	bovine	vulva	715617	715921	645432	715557	715799
KG-21	bovine	vulva	741952	742336	664311	741896	742238
KG-19	bovine	vulva	708547	708971	639395	708491	708852
KG-20	bovine	vulva	710940	711343	639030	710902	711293
KG-23	bovine	vulva	684714	685178	620880	684722	684987
KG-22	bovine	vulva	701814	702175	635547	701737	702104
KG-54	bovine	vulva	687693	688083	621872	687638	687995
KG-53	bovine	vulva	682518	683013	619800	682559	682799
KG-52	bovine	vulva	704933	705330	636339	704883	705228
KG-49	bovine	vulva	703550	703976	635224	703502	703895
KG-50	bovine	vulva	721461	721891	650847	721418	721779
ABU 1	human	urine	763865	764376	685929	763858	764257
UMEA 3065-1	human	urine	670021	670367	603872	669925	670347
UMEA 3292-1	human	urine	651103	651413	588149	651016	651520
1724	human	urine	682888	683150	616960	682811	683081
NGE5	human	urine	746019	746502	668277	745989	746373
